# Supplementary material for: Telmisartan Tablets Repackaged into Dose Administration Aids: Physicochemical Stability under Tropical Conditions
Source: Pharmaceutics. 2022 Aug 11;14(8):1667. doi: 10.3390/pharmaceutics14081667 (PMC9414511; doi:10.3390/pharmaceutics14081667)
Supplement: Supplementary file 1 [file pharmaceutics-14-01667-s001.zip]

Archive with 1 entries (1 files):
- pharmaceutics-1858582-supplementary.pdf
